# Supplementary material for: 3,4-Ethylenedioxythiophene (EDOT) End-Group Functionalized Poly-ε-caprolactone (PCL): Self-Assembly in Organic Solvents and Its Coincidentally Observed Peculiar Behavior in Thin Film and Protonated Media
Source: Polymers (Basel). 2021 Aug 14;13(16):2720. doi: 10.3390/polym13162720 (PMC8400159; doi:10.3390/polym13162720)
Supplement: Supplementary file 1 [file polymers-13-02720-s001.zip]

Archive with 1 entries (1 files):
- polymers-1291408-supplementary.pdf
